# Supplementary material for: Exploring Antibiotic Resistance Diversity in Leuconostoc spp. by a Genome-Based Approach: Focus on the lsaA Gene
Source: Microorganisms. 2021 Feb 26;9(3):491. doi: 10.3390/microorganisms9030491 (PMC7996808; doi:10.3390/microorganisms9030491)
Supplement: Supplementary file 1 [file microorganisms-09-00491-s001.zip]

Archive with 10 entries (9 files):
- Salvetti_et_al_SupplementaryMaterial/
- __MACOSX/._Salvetti_et_al_SupplementaryMaterial
- Salvetti_et_al_SupplementaryMaterial/TableS1.pdf
- __MACOSX/Salvetti_et_al_SupplementaryMaterial/._TableS1.pdf
- Salvetti_et_al_SupplementaryMaterial/Salvetti_Suppl_20210210.docx
- __MACOSX/Salvetti_et_al_SupplementaryMaterial/._Salvetti_Suppl_20210210.docx
- Salvetti_et_al_SupplementaryMaterial/FileS1.xlsx
- __MACOSX/Salvetti_et_al_SupplementaryMaterial/._FileS1.xlsx
- Salvetti_et_al_SupplementaryMaterial/FigureS1.png
- __MACOSX/Salvetti_et_al_SupplementaryMaterial/._FigureS1.png
