# Supplementary material for: Exploring Antibiotic Resistance Diversity in Leuconostoc spp. by a Genome-Based Approach: Focus on the lsaA Gene
Source: Microorganisms. 2021 Feb 26;9(3):491. doi: 10.3390/microorganisms9030491 (PMC7996808; doi:10.3390/microorganisms9030491)
Supplement: Supplementary file 1 [file microorganisms-09-00491-s001.zip › Salvetti_et_al_SupplementaryMaterial/FileS1.xlsx]

## Sheet: L_garlicum_KFRI01
Genome	ID	Start	Stop	Size (nt)	Strand	Function
Leuconostoc garlicum KFRI01	fig|6666666.726877.peg.895	911593	912927	1335	+	4-aminobutyrate aminotransferase (EC 2.6.1.19)
Leuconostoc garlicum KFRI01	fig|6666666.726877.peg.896	913183	915864	2682	+	Alanyl-tRNA synthetase (EC 6.1.1.7)
Leuconostoc garlicum KFRI01	fig|6666666.726877.peg.897	915994	916245	252	+	UPF0297 protein YrzL
Leuconostoc garlicum KFRI01	fig|6666666.726877.peg.898	916245	916676	432	+	Putative pre-16S rRNA nuclease YqgF
Leuconostoc garlicum KFRI01	fig|6666666.726877.peg.899	916815	917111	297	+	UPF0473 protein YrzB
Leuconostoc garlicum KFRI01	fig|6666666.726877.peg.900	917293	918765	1473	+	Cytochrome d ubiquinol oxidase subunit I (EC 1.10.3.-)
Leuconostoc garlicum KFRI01	fig|6666666.726877.peg.901	918765	919778	1014	+	Cytochrome d ubiquinol oxidase subunit II (EC 1.10.3.-)
Leuconostoc garlicum KFRI01	fig|6666666.726877.peg.902	919891	921612	1722	+	Efflux ABC transporter for glutathione/L-cysteine, essential for assembly of bd-type respiratory oxidases => CydD subunit
Leuconostoc garlicum KFRI01	fig|6666666.726877.peg.903	921609	923336	1728	+	Efflux ABC transporter for glutathione/L-cysteine, essential for assembly of bd-type respiratory oxidases => CydC subunit
Leuconostoc garlicum KFRI01	fig|6666666.726877.peg.904	923336	923971	636	+	N-acetylmuramoyl-L-alanine amidase (EC 3.5.1.28)
Leuconostoc garlicum KFRI01	fig|6666666.726877.peg.905	924068	926314	2247	+	ATP-dependent DNA helicase UvrD/PcrA (EC 3.6.4.12)
Leuconostoc garlicum KFRI01	fig|6666666.726877.peg.906	926355	928400	2046	+	DNA ligase (NAD(+)) (EC 6.5.1.2)
Leuconostoc garlicum KFRI01	fig|6666666.726877.peg.907	928397	929539	1143	+	Putative pheromone cAM373 precursor lipoprotein CamS
Leuconostoc garlicum KFRI01	fig|6666666.726877.peg.908	929593	930873	1281	+	Exodeoxyribonuclease VII large subunit (EC 3.1.11.6)
Leuconostoc garlicum KFRI01	fig|6666666.726877.peg.909	930870	931094	225	+	Exodeoxyribonuclease VII small subunit (EC 3.1.11.6)
Leuconostoc garlicum KFRI01	fig|6666666.726877.peg.910	931087	931986	900	+	(2E,6E)-farnesyl diphosphate synthase (EC 2.5.1.10)
Leuconostoc garlicum KFRI01	fig|6666666.726877.peg.911	931989	932831	843	+	RNA binding methyltransferase FtsJ like
Leuconostoc garlicum KFRI01	fig|6666666.726877.peg.912	932824	933279	456	+	Arginine pathway regulatory protein ArgR, repressor of arg regulon
Leuconostoc garlicum KFRI01	fig|6666666.726877.peg.913	933314	935008	1695	+	DNA repair protein RecN
Leuconostoc garlicum KFRI01	fig|6666666.726877.peg.914	936344	935037	1308	-	Xanthine/uracil/thiamine/ascorbate permease family protein
Leuconostoc garlicum KFRI01	fig|6666666.726877.peg.915	936663	937346	684	+	Phosphoglycerate mutase (EC 5.4.2.11)
Leuconostoc garlicum KFRI01	fig|6666666.726877.peg.916	937371	938447	1077	+	Glutamyl aminopeptidase (EC 3.4.11.7); Deblocking aminopeptidase
Leuconostoc garlicum KFRI01	fig|6666666.726877.peg.917	938454	939638	1185	+	FtsW-like protein YlaO
Leuconostoc garlicum KFRI01	fig|6666666.726877.peg.918	939635	939958	324	+	hypothetical Cytosolic Protein
Leuconostoc garlicum KFRI01	fig|6666666.726877.peg.919	939960	940514	555	+	16S rRNA (guanine(966)-N(2))-methyltransferase (EC 2.1.1.171)
Leuconostoc garlicum KFRI01	fig|6666666.726877.peg.920	940541	941017	477	+	Phosphopantetheine adenylyltransferase (EC 2.7.7.3)
Leuconostoc garlicum KFRI01	fig|6666666.726877.peg.921	941018	942109	1092	+	Lon-like protease with PDZ domain
Leuconostoc garlicum KFRI01	fig|6666666.726877.peg.922	942347	942505	159	+	hypothetical protein
Leuconostoc garlicum KFRI01	fig|6666666.726877.peg.923	942645	942755	111	+	hypothetical protein
Leuconostoc garlicum KFRI01	fig|6666666.726877.peg.924	942742	944205	1464	+	COG0488: ATPase components of ABC transporters with duplicated ATPase domains
Leuconostoc garlicum KFRI01	fig|6666666.726877.repeat.22	944496	945332	837	+	repeat region
Leuconostoc garlicum KFRI01	fig|6666666.726877.peg.925	944526	944768	243	+	Mobile element protein
Leuconostoc garlicum KFRI01	fig|6666666.726877.peg.926	944814	945353	540	+	Mobile element protein
Leuconostoc garlicum KFRI01	fig|6666666.726877.peg.927	945363	945488	126	+	Mobile element protein
Leuconostoc garlicum KFRI01	fig|6666666.726877.peg.928	945676	947322	1647	+	Oligopeptide ABC transporter, substrate-binding protein OppA (TC 3.A.1.5.1)
Leuconostoc garlicum KFRI01	fig|6666666.726877.peg.929	947312	948139	828	+	D-alanyl-D-alanine carboxypeptidase
Leuconostoc garlicum KFRI01	fig|6666666.726877.peg.930	948123	948773	651	+	D-alanyl-D-alanine carboxypeptidase (EC 3.4.16.4)
Leuconostoc garlicum KFRI01	fig|6666666.726877.peg.931	948793	950223	1431	+	Acetylornithine deacetylase/Succinyl-diaminopimelate desuccinylase and related deacylases
Leuconostoc garlicum KFRI01	fig|6666666.726877.peg.932	950220	951320	1101	+	L-alanine-DL-glutamate epimerase (EC 5.1.1.n1)
Leuconostoc garlicum KFRI01	fig|6666666.726877.peg.933	951310	952113	804	+	hypothetical protein
Leuconostoc garlicum KFRI01	fig|6666666.726877.peg.934	952891	952202	690	-	hypothetical protein
Leuconostoc garlicum KFRI01	fig|6666666.726877.peg.935	953743	952919	825	-	NAD synthetase (EC 6.3.1.5)
Leuconostoc garlicum KFRI01	fig|6666666.726877.peg.936	955094	953745	1350	-	Nicotinate phosphoribosyltransferase (EC 6.3.4.21)
Leuconostoc garlicum KFRI01	fig|6666666.726877.peg.937	955192	955641	450	+	tRNA threonylcarbamoyladenosine biosynthesis protein TsaE
Leuconostoc garlicum KFRI01	fig|6666666.726877.peg.938	955638	956129	492	+	Ribosomal-protein-S18p-alanine acetyltransferase (EC 2.3.1.128)
Leuconostoc garlicum KFRI01	fig|6666666.726877.peg.939	956143	956676	534	+	DNA polymerase III, epsilon subunit and related 3'-5' exonucleases
Leuconostoc garlicum KFRI01	fig|6666666.726877.peg.940	957523	956705	819	-	Exodeoxyribonuclease III (EC 3.1.11.2)
Leuconostoc garlicum KFRI01	fig|6666666.726877.peg.941	958366	957542	825	-	ADP-dependent (S)-NAD(P)H-hydrate dehydratase (EC 4.2.1.136)
Leuconostoc garlicum KFRI01	fig|6666666.726877.peg.942	958590	958420	171	-	hypothetical protein
Leuconostoc garlicum KFRI01	fig|6666666.726877.peg.943	958894	960309	1416	+	Putative Xaa-His dipeptidase
Leuconostoc garlicum KFRI01	fig|6666666.726877.peg.944	960462	961436	975	+	Glyoxalase family protein
Leuconostoc garlicum KFRI01	fig|6666666.726877.peg.945	961471	962142	672	+	Carboxylesterase (EC 3.1.1.1)
Leuconostoc garlicum KFRI01	fig|6666666.726877.peg.946	962327	963472	1146	+	Nicotinamide-nucleotide adenylyltransferase, NadR family (EC 2.7.7.1) / Ribosylnicotinamide kinase (EC 2.7.1.22)
Leuconostoc garlicum KFRI01	fig|6666666.726877.peg.947	963570	964919	1350	+	Cytosine/purine/uracil/thiamine/allantoin permease family protein
Leuconostoc garlicum KFRI01	fig|6666666.726877.peg.948	964976	966271	1296	+	Cell division trigger factor (EC 5.2.1.8)
Leuconostoc garlicum KFRI01	fig|6666666.726877.peg.949	966435	967682	1248	+	ATP-dependent Clp protease ATP-binding subunit ClpX
Leuconostoc garlicum KFRI01	fig|6666666.726877.peg.950	967685	968275	591	+	GTP-binding protein EngB
Leuconostoc garlicum KFRI01	fig|6666666.726877.peg.951	968351	970768	2418	+	Helicase PriA essential for oriC/DnaA-independent DNA replication
Leuconostoc garlicum KFRI01	fig|6666666.726877.peg.952	970931	971899	969	+	Methionyl-tRNA formyltransferase (EC 2.1.2.9)
Leuconostoc garlicum KFRI01	fig|6666666.726877.peg.953	971892	973250	1359	+	16S rRNA (cytosine(967)-C(5))-methyltransferase (EC 2.1.1.176)
Leuconostoc garlicum KFRI01	fig|6666666.726877.peg.954	973284	974030	747	+	Protein serine/threonine phosphatase PrpC, regulation of stationary phase
Leuconostoc garlicum KFRI01	fig|6666666.726877.peg.955	974033	975922	1890	+	Serine/threonine protein kinase PrkC, regulator of stationary phase

## Sheet: L_lactis_CCK940
Genome	ID	Start	Stop	Size (nt)	Strand	Function
Leuconostoc lactis CCK940	fig|6666666.726884.peg.417	436597	437931	1335	+	4-aminobutyrate aminotransferase (EC 2.6.1.19)
Leuconostoc lactis CCK940	fig|6666666.726884.peg.418	438187	440868	2682	+	Alanyl-tRNA synthetase (EC 6.1.1.7)
Leuconostoc lactis CCK940	fig|6666666.726884.peg.419	440998	441249	252	+	UPF0297 protein YrzL
Leuconostoc lactis CCK940	fig|6666666.726884.peg.420	441249	441680	432	+	Putative pre-16S rRNA nuclease YqgF
Leuconostoc lactis CCK940	fig|6666666.726884.peg.421	441819	442115	297	+	UPF0473 protein YrzB
Leuconostoc lactis CCK940	fig|6666666.726884.peg.422	442297	443769	1473	+	Cytochrome d ubiquinol oxidase subunit I (EC 1.10.3.-)
Leuconostoc lactis CCK940	fig|6666666.726884.peg.423	443769	444782	1014	+	Cytochrome d ubiquinol oxidase subunit II (EC 1.10.3.-)
Leuconostoc lactis CCK940	fig|6666666.726884.peg.424	444895	446616	1722	+	Efflux ABC transporter for glutathione/L-cysteine, essential for assembly of bd-type respiratory oxidases => CydD subunit
Leuconostoc lactis CCK940	fig|6666666.726884.peg.425	446613	448340	1728	+	Efflux ABC transporter for glutathione/L-cysteine, essential for assembly of bd-type respiratory oxidases => CydC subunit
Leuconostoc lactis CCK940	fig|6666666.726884.peg.426	448340	448975	636	+	N-acetylmuramoyl-L-alanine amidase (EC 3.5.1.28)
Leuconostoc lactis CCK940	fig|6666666.726884.peg.427	449072	451318	2247	+	ATP-dependent DNA helicase UvrD/PcrA (EC 3.6.4.12)
Leuconostoc lactis CCK940	fig|6666666.726884.peg.428	451359	453404	2046	+	DNA ligase (NAD(+)) (EC 6.5.1.2)
Leuconostoc lactis CCK940	fig|6666666.726884.peg.429	453401	454543	1143	+	Putative pheromone cAM373 precursor lipoprotein CamS
Leuconostoc lactis CCK940	fig|6666666.726884.peg.430	454597	455877	1281	+	Exodeoxyribonuclease VII large subunit (EC 3.1.11.6)
Leuconostoc lactis CCK940	fig|6666666.726884.peg.431	455874	456098	225	+	Exodeoxyribonuclease VII small subunit (EC 3.1.11.6)
Leuconostoc lactis CCK940	fig|6666666.726884.peg.432	456091	456990	900	+	(2E,6E)-farnesyl diphosphate synthase (EC 2.5.1.10)
Leuconostoc lactis CCK940	fig|6666666.726884.peg.433	456993	457835	843	+	RNA binding methyltransferase FtsJ like
Leuconostoc lactis CCK940	fig|6666666.726884.peg.434	457828	458283	456	+	Arginine pathway regulatory protein ArgR, repressor of arg regulon
Leuconostoc lactis CCK940	fig|6666666.726884.peg.435	458318	460012	1695	+	DNA repair protein RecN
Leuconostoc lactis CCK940	fig|6666666.726884.peg.436	461348	460041	1308	-	Xanthine/uracil/thiamine/ascorbate permease family protein
Leuconostoc lactis CCK940	fig|6666666.726884.peg.437	461668	462351	684	+	Phosphoglycerate mutase (EC 5.4.2.11)
Leuconostoc lactis CCK940	fig|6666666.726884.peg.438	462376	463452	1077	+	Glutamyl aminopeptidase (EC 3.4.11.7); Deblocking aminopeptidase
Leuconostoc lactis CCK940	fig|6666666.726884.peg.439	463459	464643	1185	+	FtsW-like protein YlaO
Leuconostoc lactis CCK940	fig|6666666.726884.peg.440	464640	464963	324	+	hypothetical Cytosolic Protein
Leuconostoc lactis CCK940	fig|6666666.726884.peg.441	464965	465519	555	+	16S rRNA (guanine(966)-N(2))-methyltransferase (EC 2.1.1.171)
Leuconostoc lactis CCK940	fig|6666666.726884.peg.442	465546	466022	477	+	Phosphopantetheine adenylyltransferase (EC 2.7.7.3)
Leuconostoc lactis CCK940	fig|6666666.726884.peg.443	466023	467114	1092	+	Lon-like protease with PDZ domain
Leuconostoc lactis CCK940	fig|6666666.726884.peg.444	467291	467452	162	+	hypothetical protein
Leuconostoc lactis CCK940	fig|6666666.726884.peg.445	467652	467762	111	+	hypothetical protein
Leuconostoc lactis CCK940	fig|6666666.726884.peg.446	467749	469212	1464	+	COG0488: ATPase components of ABC transporters with duplicated ATPase domains
Leuconostoc lactis CCK940	fig|6666666.726884.peg.447	469525	469719	195	+	Mobile element protein
Leuconostoc lactis CCK940	fig|6666666.726884.peg.448	470074	470349	276	+	Mobile element protein
Leuconostoc lactis CCK940	fig|6666666.726884.peg.449	470705	472351	1647	+	Oligopeptide ABC transporter, substrate-binding protein OppA (TC 3.A.1.5.1)
Leuconostoc lactis CCK940	fig|6666666.726884.peg.450	472341	473168	828	+	D-alanyl-D-alanine carboxypeptidase
Leuconostoc lactis CCK940	fig|6666666.726884.peg.451	473152	473802	651	+	D-alanyl-D-alanine carboxypeptidase (EC 3.4.16.4)
Leuconostoc lactis CCK940	fig|6666666.726884.peg.452	473822	475252	1431	+	Acetylornithine deacetylase/Succinyl-diaminopimelate desuccinylase and related deacylases
Leuconostoc lactis CCK940	fig|6666666.726884.peg.453	475249	476349	1101	+	L-alanine-DL-glutamate epimerase (EC 5.1.1.n1)
Leuconostoc lactis CCK940	fig|6666666.726884.peg.454	476339	477142	804	+	hypothetical protein
Leuconostoc lactis CCK940	fig|6666666.726884.peg.455	477921	477232	690	-	hypothetical protein
Leuconostoc lactis CCK940	fig|6666666.726884.peg.456	478773	477949	825	-	NAD synthetase (EC 6.3.1.5)
Leuconostoc lactis CCK940	fig|6666666.726884.peg.457	480124	478775	1350	-	Nicotinate phosphoribosyltransferase (EC 6.3.4.21)
Leuconostoc lactis CCK940	fig|6666666.726884.peg.458	480222	480671	450	+	tRNA threonylcarbamoyladenosine biosynthesis protein TsaE
Leuconostoc lactis CCK940	fig|6666666.726884.peg.459	480668	481159	492	+	Ribosomal-protein-S18p-alanine acetyltransferase (EC 2.3.1.128)
Leuconostoc lactis CCK940	fig|6666666.726884.peg.460	481173	481706	534	+	DNA polymerase III, epsilon subunit and related 3'-5' exonucleases
Leuconostoc lactis CCK940	fig|6666666.726884.peg.461	482553	481735	819	-	Exodeoxyribonuclease III (EC 3.1.11.2)
Leuconostoc lactis CCK940	fig|6666666.726884.peg.462	483396	482572	825	-	ADP-dependent (S)-NAD(P)H-hydrate dehydratase (EC 4.2.1.136)
Leuconostoc lactis CCK940	fig|6666666.726884.peg.463	483620	483450	171	-	hypothetical protein
Leuconostoc lactis CCK940	fig|6666666.726884.peg.464	483925	485340	1416	+	Putative Xaa-His dipeptidase
Leuconostoc lactis CCK940	fig|6666666.726884.peg.465	485493	486467	975	+	Glyoxalase family protein
Leuconostoc lactis CCK940	fig|6666666.726884.peg.466	486501	487172	672	+	Carboxylesterase (EC 3.1.1.1)
Leuconostoc lactis CCK940	fig|6666666.726884.peg.467	487357	488502	1146	+	Nicotinamide-nucleotide adenylyltransferase, NadR family (EC 2.7.7.1) / Ribosylnicotinamide kinase (EC 2.7.1.22)
Leuconostoc lactis CCK940	fig|6666666.726884.peg.468	488600	489949	1350	+	Cytosine/purine/uracil/thiamine/allantoin permease family protein
Leuconostoc lactis CCK940	fig|6666666.726884.peg.469	490006	491301	1296	+	Cell division trigger factor (EC 5.2.1.8)
Leuconostoc lactis CCK940	fig|6666666.726884.peg.470	491465	492712	1248	+	ATP-dependent Clp protease ATP-binding subunit ClpX
Leuconostoc lactis CCK940	fig|6666666.726884.peg.471	492715	493305	591	+	GTP-binding protein EngB
Leuconostoc lactis CCK940	fig|6666666.726884.peg.472	493381	495798	2418	+	Helicase PriA essential for oriC/DnaA-independent DNA replication
Leuconostoc lactis CCK940	fig|6666666.726884.peg.473	495961	496929	969	+	Methionyl-tRNA formyltransferase (EC 2.1.2.9)
Leuconostoc lactis CCK940	fig|6666666.726884.peg.474	496922	498280	1359	+	16S rRNA (cytosine(967)-C(5))-methyltransferase (EC 2.1.1.176)
Leuconostoc lactis CCK940	fig|6666666.726884.peg.475	498314	499060	747	+	Protein serine/threonine phosphatase PrpC, regulation of stationary phase
Leuconostoc lactis CCK940	fig|6666666.726884.peg.476	499063	500952	1890	+	Serine/threonine protein kinase PrkC, regulator of stationary phase

## Sheet: L_lactis_Wikim40
Genome	ID	Start	Stop	Size (nt)	Strand	Function
Leuconostoc lactis Wikim40	fig|6666666.726887.peg.319	331352	329463	1890	-	Serine/threonine protein kinase PrkC, regulator of stationary phase
Leuconostoc lactis Wikim40	fig|6666666.726887.peg.320	332101	331355	747	-	Protein serine/threonine phosphatase PrpC, regulation of stationary phase
Leuconostoc lactis Wikim40	fig|6666666.726887.peg.321	333493	332135	1359	-	16S rRNA (cytosine(967)-C(5))-methyltransferase (EC 2.1.1.176)
Leuconostoc lactis Wikim40	fig|6666666.726887.peg.322	334433	333486	948	-	Methionyl-tRNA formyltransferase (EC 2.1.2.9)
Leuconostoc lactis Wikim40	fig|6666666.726887.peg.323	337026	334609	2418	-	Helicase PriA essential for oriC/DnaA-independent DNA replication
Leuconostoc lactis Wikim40	fig|6666666.726887.peg.324	337692	337102	591	-	GTP-binding protein EngB
Leuconostoc lactis Wikim40	fig|6666666.726887.peg.325	338942	337695	1248	-	ATP-dependent Clp protease ATP-binding subunit ClpX
Leuconostoc lactis Wikim40	fig|6666666.726887.peg.326	340401	339106	1296	-	Cell division trigger factor (EC 5.2.1.8)
Leuconostoc lactis Wikim40	fig|6666666.726887.peg.327	341807	340458	1350	-	Cytosine/purine/uracil/thiamine/allantoin permease family protein
Leuconostoc lactis Wikim40	fig|6666666.726887.peg.328	343050	341905	1146	-	Nicotinamide-nucleotide adenylyltransferase, NadR family (EC 2.7.7.1) / Ribosylnicotinamide kinase (EC 2.7.1.22)
Leuconostoc lactis Wikim40	fig|6666666.726887.peg.329	343907	343236	672	-	Carboxylesterase (EC 3.1.1.1)
Leuconostoc lactis Wikim40	fig|6666666.726887.peg.330	344915	343941	975	-	Glyoxalase family protein
Leuconostoc lactis Wikim40	fig|6666666.726887.peg.331	346483	345068	1416	-	Putative Xaa-His dipeptidase
Leuconostoc lactis Wikim40	fig|6666666.726887.peg.332	346789	346959	171	+	hypothetical protein
Leuconostoc lactis Wikim40	fig|6666666.726887.peg.333	347013	347837	825	+	ADP-dependent (S)-NAD(P)H-hydrate dehydratase (EC 4.2.1.136)
Leuconostoc lactis Wikim40	fig|6666666.726887.peg.334	347856	348674	819	+	Exodeoxyribonuclease III (EC 3.1.11.2)
Leuconostoc lactis Wikim40	fig|6666666.726887.peg.335	349236	348703	534	-	DNA polymerase III, epsilon subunit and related 3'-5' exonucleases
Leuconostoc lactis Wikim40	fig|6666666.726887.peg.336	349741	349250	492	-	Ribosomal-protein-S18p-alanine acetyltransferase (EC 2.3.1.128)
Leuconostoc lactis Wikim40	fig|6666666.726887.peg.337	350187	349738	450	-	tRNA threonylcarbamoyladenosine biosynthesis protein TsaE
Leuconostoc lactis Wikim40	fig|6666666.726887.peg.338	350285	351634	1350	+	Nicotinate phosphoribosyltransferase (EC 6.3.4.21)
Leuconostoc lactis Wikim40	fig|6666666.726887.peg.339	351636	352460	825	+	NAD synthetase (EC 6.3.1.5)
Leuconostoc lactis Wikim40	fig|6666666.726887.peg.340	352488	353177	690	+	hypothetical protein
Leuconostoc lactis Wikim40	fig|6666666.726887.peg.341	354070	353267	804	-	hypothetical protein
Leuconostoc lactis Wikim40	fig|6666666.726887.peg.342	355160	354060	1101	-	L-alanine-DL-glutamate epimerase (EC 5.1.1.n1)
Leuconostoc lactis Wikim40	fig|6666666.726887.peg.343	356587	355157	1431	-	Acetylornithine deacetylase/Succinyl-diaminopimelate desuccinylase and related deacylases
Leuconostoc lactis Wikim40	fig|6666666.726887.peg.344	357257	356607	651	-	D-alanyl-D-alanine carboxypeptidase (EC 3.4.16.4)
Leuconostoc lactis Wikim40	fig|6666666.726887.peg.345	358068	357241	828	-	D-alanyl-D-alanine carboxypeptidase
Leuconostoc lactis Wikim40	fig|6666666.726887.peg.346	359704	358058	1647	-	Oligopeptide ABC transporter, substrate-binding protein OppA (TC 3.A.1.5.1)
Leuconostoc lactis Wikim40	fig|6666666.726887.peg.347	360052	359927	126	-	Mobile element protein
Leuconostoc lactis Wikim40	fig|6666666.726887.peg.348	360178	360062	117	-	Mobile element protein
Leuconostoc lactis Wikim40	fig|6666666.726887.peg.349	360549	360130	420	-	Mobile element protein
Leuconostoc lactis Wikim40	fig|6666666.726887.peg.350	360883	360632	252	-	Mobile element protein
Leuconostoc lactis Wikim40	fig|6666666.726887.peg.351	362664	361201	1464	-	Bis-ABC ATPase CAC0528
Leuconostoc lactis Wikim40	fig|6666666.726887.peg.352	362761	362651	111	-	hypothetical protein
Leuconostoc lactis Wikim40	fig|6666666.726887.peg.353	363059	362901	159	-	hypothetical protein
Leuconostoc lactis Wikim40	fig|6666666.726887.peg.354	364389	363298	1092	-	Lon-like protease with PDZ domain
Leuconostoc lactis Wikim40	fig|6666666.726887.peg.355	364866	364390	477	-	Phosphopantetheine adenylyltransferase (EC 2.7.7.3)
Leuconostoc lactis Wikim40	fig|6666666.726887.peg.356	365447	364893	555	-	16S rRNA (guanine(966)-N(2))-methyltransferase (EC 2.1.1.171)
Leuconostoc lactis Wikim40	fig|6666666.726887.peg.357	365772	365449	324	-	hypothetical Cytosolic Protein
Leuconostoc lactis Wikim40	fig|6666666.726887.peg.358	366953	365769	1185	-	FtsW-like protein YlaO
Leuconostoc lactis Wikim40	fig|6666666.726887.peg.359	368036	366960	1077	-	Glutamyl aminopeptidase (EC 3.4.11.7); Deblocking aminopeptidase
Leuconostoc lactis Wikim40	fig|6666666.726887.peg.360	368744	368061	684	-	Phosphoglycerate mutase (EC 5.4.2.11)
Leuconostoc lactis Wikim40	fig|6666666.726887.peg.361	369064	370371	1308	+	Xanthine/uracil/thiamine/ascorbate permease family protein
Leuconostoc lactis Wikim40	fig|6666666.726887.peg.362	372093	370399	1695	-	DNA repair protein RecN
Leuconostoc lactis Wikim40	fig|6666666.726887.peg.363	372583	372128	456	-	Arginine pathway regulatory protein ArgR, repressor of arg regulon
Leuconostoc lactis Wikim40	fig|6666666.726887.peg.364	373418	372576	843	-	RNA binding methyltransferase FtsJ like
Leuconostoc lactis Wikim40	fig|6666666.726887.peg.365	374320	373421	900	-	(2E,6E)-farnesyl diphosphate synthase (EC 2.5.1.10)
Leuconostoc lactis Wikim40	fig|6666666.726887.peg.366	374537	374313	225	-	Exodeoxyribonuclease VII small subunit (EC 3.1.11.6)
Leuconostoc lactis Wikim40	fig|6666666.726887.peg.367	375814	374534	1281	-	Exodeoxyribonuclease VII large subunit (EC 3.1.11.6)
Leuconostoc lactis Wikim40	fig|6666666.726887.peg.368	377010	375868	1143	-	Putative pheromone cAM373 precursor lipoprotein CamS
Leuconostoc lactis Wikim40	fig|6666666.726887.peg.369	379052	377007	2046	-	DNA ligase (NAD(+)) (EC 6.5.1.2)
Leuconostoc lactis Wikim40	fig|6666666.726887.peg.370	381339	379093	2247	-	ATP-dependent DNA helicase UvrD/PcrA (EC 3.6.4.12)
Leuconostoc lactis Wikim40	fig|6666666.726887.peg.371	382071	381436	636	-	N-acetylmuramoyl-L-alanine amidase (EC 3.5.1.28)
Leuconostoc lactis Wikim40	fig|6666666.726887.peg.372	383798	382071	1728	-	Efflux ABC transporter for glutathione/L-cysteine, essential for assembly of bd-type respiratory oxidases => CydC subunit
Leuconostoc lactis Wikim40	fig|6666666.726887.peg.373	385516	383795	1722	-	Efflux ABC transporter for glutathione/L-cysteine, essential for assembly of bd-type respiratory oxidases => CydD subunit
Leuconostoc lactis Wikim40	fig|6666666.726887.peg.374	386642	385629	1014	-	Cytochrome d ubiquinol oxidase subunit II (EC 1.10.3.-)
Leuconostoc lactis Wikim40	fig|6666666.726887.peg.375	388114	386642	1473	-	Cytochrome d ubiquinol oxidase subunit I (EC 1.10.3.-)
Leuconostoc lactis Wikim40	fig|6666666.726887.peg.376	388592	388296	297	-	UPF0473 protein YrzB
Leuconostoc lactis Wikim40	fig|6666666.726887.peg.377	389162	388731	432	-	Putative pre-16S rRNA nuclease YqgF
Leuconostoc lactis Wikim40	fig|6666666.726887.peg.378	389413	389162	252	-	UPF0297 protein YrzL
Leuconostoc lactis Wikim40	fig|6666666.726887.peg.379	392224	389543	2682	-	Alanyl-tRNA synthetase (EC 6.1.1.7)
Leuconostoc lactis Wikim40	fig|6666666.726887.peg.380	393814	392480	1335	-	4-aminobutyrate aminotransferase (EC 2.6.1.19)

## Sheet: L_pseudomesenteroides_4882
Genome	ID	Start	Stop	Size (nt)	Strand	Function
Leuconostoc pseudomesenteroides 4882	fig|6666666.726914.peg.1	242	141	102	-	hypothetical protein
Leuconostoc pseudomesenteroides 4882	fig|6666666.726914.peg.2	297	1823	1527	+	Aminopeptidase C (EC 3.4.22.40)
Leuconostoc pseudomesenteroides 4882	fig|6666666.726914.peg.3	1852	2433	582	+	hypothetical protein
Leuconostoc pseudomesenteroides 4882	fig|6666666.726914.peg.4	2452	2655	204	+	hypothetical protein
Leuconostoc pseudomesenteroides 4882	fig|6666666.726914.peg.5	4367	2799	1569	-	Uncharacterized MFS-type transporter
Leuconostoc pseudomesenteroides 4882	fig|6666666.726914.peg.6	4882	4367	516	-	Transcriptional regulator, PadR family
Leuconostoc pseudomesenteroides 4882	fig|6666666.726914.peg.7	6623	5007	1617	-	Heat shock protein 60 kDa family chaperone GroEL
Leuconostoc pseudomesenteroides 4882	fig|6666666.726914.peg.8	6936	6652	285	-	Heat shock protein 10 kDa family chaperone GroES
Leuconostoc pseudomesenteroides 4882	fig|6666666.726914.peg.9	8015	7098	918	-	Permease of the drug/metabolite transporter (DMT) superfamily
Leuconostoc pseudomesenteroides 4882	fig|6666666.726914.peg.10	8580	8128	453	-	FIG00885898: hypothetical protein
Leuconostoc pseudomesenteroides 4882	fig|6666666.726914.peg.11	8695	8552	144	-	diguanylate cyclase (GGDEF domain) with PAS/PAC sensor
Leuconostoc pseudomesenteroides 4882	fig|6666666.726914.peg.12	8723	9646	924	+	Mobile element protein
Leuconostoc pseudomesenteroides 4882	fig|6666666.726914.peg.13	11766	9697	2070	-	Lead, cadmium, zinc and mercury transporting ATPase (EC 3.6.3.3) (EC 3.6.3.5); Copper-translocating P-type ATPase (EC 3.6.3.4)
Leuconostoc pseudomesenteroides 4882	fig|6666666.726914.peg.14	11981	12328	348	+	hypothetical protein
Leuconostoc pseudomesenteroides 4882	fig|6666666.726914.peg.15	12377	12742	366	+	Transcriptional regulator, GntR family
Leuconostoc pseudomesenteroides 4882	fig|6666666.726914.peg.16	12739	13641	903	+	ABC transporter, ATP-binding protein
Leuconostoc pseudomesenteroides 4882	fig|6666666.726914.peg.17	13641	14354	714	+	hypothetical protein
Leuconostoc pseudomesenteroides 4882	fig|6666666.726914.peg.18	14505	15410	906	+	Efflux ABC transporter, ATP-binding protein
Leuconostoc pseudomesenteroides 4882	fig|6666666.726914.peg.19	15414	16181	768	+	Putative membrane-spanning protein
Leuconostoc pseudomesenteroides 4882	fig|6666666.726914.peg.20	17150	16236	915	-	hypothetical protein
Leuconostoc pseudomesenteroides 4882	fig|6666666.726914.peg.21	17723	17391	333	-	COG0488: ATPase components of ABC transporters with duplicated ATPase domains
Leuconostoc pseudomesenteroides 4882	fig|6666666.726914.peg.22	18050	18385	336	+	transcriptional regulator, PadR-like family
Leuconostoc pseudomesenteroides 4882	fig|6666666.726914.peg.23	18378	19214	837	+	hypothetical protein
Leuconostoc pseudomesenteroides 4882	fig|6666666.726914.peg.24	20198	19335	864	-	oxidoreductase of aldo/keto reductase family, subgroup 1
Leuconostoc pseudomesenteroides 4882	fig|6666666.726914.peg.25	20331	20636	306	+	Acetyltransferase (GNAT) family
Leuconostoc pseudomesenteroides 4882	fig|6666666.726914.peg.26	20663	20875	213	+	hypothetical protein
Leuconostoc pseudomesenteroides 4882	fig|6666666.726914.peg.27	20924	22369	1446	+	O-succinylbenzoic acid--CoA ligase (EC 6.2.1.26)
Leuconostoc pseudomesenteroides 4882	fig|6666666.726914.peg.28	22366	23076	711	+	Demethylmenaquinone methyltransferase (EC 2.1.1.163)
Leuconostoc pseudomesenteroides 4882	fig|6666666.726914.peg.29	23135	24307	1173	+	hypothetical protein
Leuconostoc pseudomesenteroides 4882	fig|6666666.726914.peg.30	24449	24565	117	+	hypothetical protein
Leuconostoc pseudomesenteroides 4882	fig|6666666.726914.peg.31	24739	24623	117	-	hypothetical protein
Leuconostoc pseudomesenteroides 4882	fig|6666666.726914.peg.32	24900	24808	93	-	hypothetical protein

## Sheet: L_pseudomesenteroides_LMG_11483
Genome	ID	Start	Stop	Size (nt)	Strand	Function
Leuconostoc pseudomesenteroides LMG11483	fig|6666666.726905.rna.1	75	151	77	+	tRNA-Ile-GAT
Leuconostoc pseudomesenteroides LMG11483	fig|6666666.726905.peg.1	541	1746	1206	+	Uncharacterized MFS-type transporter
Leuconostoc pseudomesenteroides LMG11483	fig|6666666.726905.peg.2	2565	1789	777	-	Hypothetical NagD-like phosphatase
Leuconostoc pseudomesenteroides LMG11483	fig|6666666.726905.peg.3	2836	3225	390	+	hypothetical protein
Leuconostoc pseudomesenteroides LMG11483	fig|6666666.726905.peg.4	3225	4016	792	+	hypothetical protein
Leuconostoc pseudomesenteroides LMG11483	fig|6666666.726905.peg.5	4474	4031	444	-	GNAT family acetyltransferase YjcF
Leuconostoc pseudomesenteroides LMG11483	fig|6666666.726905.peg.6	4524	6719	2196	+	Lipoteichoic acid synthase LtaS Type IIb
Leuconostoc pseudomesenteroides LMG11483	fig|6666666.726905.peg.7	6739	7800	1062	+	Glycosyltransferase
Leuconostoc pseudomesenteroides LMG11483	fig|6666666.726905.peg.8	7885	8355	471	+	Transcriptional regulator, MerR family
Leuconostoc pseudomesenteroides LMG11483	fig|6666666.726905.peg.9	8955	8392	564	-	Substrate-specific component ThiT of thiamin ECF transporter
Leuconostoc pseudomesenteroides LMG11483	fig|6666666.726905.peg.10	9171	10067	897	+	Similar to ribosomal large subunit pseudouridine synthase D, Bacillus subtilis YhcT type
Leuconostoc pseudomesenteroides LMG11483	fig|6666666.726905.peg.11	10825	10106	720	-	Aquaporin Z
Leuconostoc pseudomesenteroides LMG11483	fig|6666666.726905.peg.12	11656	10928	729	-	Aquaporin Z
Leuconostoc pseudomesenteroides LMG11483	fig|6666666.726905.peg.13	13839	11770	2070	-	Lead, cadmium, zinc and mercury transporting ATPase (EC 3.6.3.3) (EC 3.6.3.5); Copper-translocating P-type ATPase (EC 3.6.3.4)
Leuconostoc pseudomesenteroides LMG11483	fig|6666666.726905.peg.14	14263	13820	444	-	Negative transcriptional regulator-copper transport operon
Leuconostoc pseudomesenteroides LMG11483	fig|6666666.726905.peg.15	14451	14816	366	+	Transcriptional regulator, GntR family
Leuconostoc pseudomesenteroides LMG11483	fig|6666666.726905.peg.16	14813	15715	903	+	ABC transporter, ATP-binding protein
Leuconostoc pseudomesenteroides LMG11483	fig|6666666.726905.peg.17	15715	16542	828	+	hypothetical protein
Leuconostoc pseudomesenteroides LMG11483	fig|6666666.726905.peg.18	16581	17486	906	+	Efflux ABC transporter, ATP-binding protein
Leuconostoc pseudomesenteroides LMG11483	fig|6666666.726905.peg.19	17490	18257	768	+	Putative membrane-spanning protein
Leuconostoc pseudomesenteroides LMG11483	fig|6666666.726905.peg.20	19804	18317	1488	-	hypothetical protein
Leuconostoc pseudomesenteroides LMG11483	fig|6666666.726905.peg.21	20131	20466	336	+	Transcriptional regulator, PadR family
Leuconostoc pseudomesenteroides LMG11483	fig|6666666.726905.peg.22	20459	21295	837	+	hypothetical protein
Leuconostoc pseudomesenteroides LMG11483	fig|6666666.726905.peg.23	22280	21417	864	-	oxidoreductase of aldo/keto reductase family, subgroup 1
Leuconostoc pseudomesenteroides LMG11483	fig|6666666.726905.peg.24	22361	22954	594	+	hypothetical protein
Leuconostoc pseudomesenteroides LMG11483	fig|6666666.726905.peg.25	23003	24448	1446	+	O-succinylbenzoic acid--CoA ligase (EC 6.2.1.26)
Leuconostoc pseudomesenteroides LMG11483	fig|6666666.726905.peg.26	24445	25155	711	+	Demethylmenaquinone methyltransferase (EC 2.1.1.163)
Leuconostoc pseudomesenteroides LMG11483	fig|6666666.726905.peg.27	25214	26386	1173	+	hypothetical protein
Leuconostoc pseudomesenteroides LMG11483	fig|6666666.726905.peg.28	26386	26529	144	+	hypothetical protein
Leuconostoc pseudomesenteroides LMG11483	fig|6666666.726905.peg.29	26793	31256	4464	+	hypothetical protein
Leuconostoc pseudomesenteroides LMG11483	fig|6666666.726905.peg.30	31869	31666	204	-	hypothetical protein
Leuconostoc pseudomesenteroides LMG11483	fig|6666666.726905.peg.31	32431	33168	738	+	hypothetical protein
Leuconostoc pseudomesenteroides LMG11483	fig|6666666.726905.peg.32	34095	33205	891	-	Zinc ABC transporter, substrate-binding protein ZnuA
Leuconostoc pseudomesenteroides LMG11483	fig|6666666.726905.peg.33	34529	34092	438	-	Transcriptional repressor AdcR for Zn(2+)-responsive expression
Leuconostoc pseudomesenteroides LMG11483	fig|6666666.726905.peg.34	34667	35554	888	+	D-alanyl-D-alanine carboxypeptidase (EC 3.4.16.4)
Leuconostoc pseudomesenteroides LMG11483	fig|6666666.726905.peg.35	37060	35600	1461	-	Glucose-6-phosphate 1-dehydrogenase (EC 1.1.1.49)
Leuconostoc pseudomesenteroides LMG11483	fig|6666666.726905.peg.36	37247	37393	147	+	hypothetical protein
Leuconostoc pseudomesenteroides LMG11483	fig|6666666.726905.peg.37	37487	38701	1215	+	Uncharacterized MFS-type transporter
Leuconostoc pseudomesenteroides LMG11483	fig|6666666.726905.peg.38	38814	39956	1143	+	Cystathionine gamma-lyase (EC 4.4.1.1)
Leuconostoc pseudomesenteroides LMG11483	fig|6666666.726905.peg.39	40268	41623	1356	+	Predicted tyrosine transporter, NhaC family
Leuconostoc pseudomesenteroides LMG11483	fig|6666666.726905.peg.40	41658	42104	447	+	hypothetical protein
Leuconostoc pseudomesenteroides LMG11483	fig|6666666.726905.peg.41	42104	43939	1836	+	ATP-dependent DNA helicase RecQ
Leuconostoc pseudomesenteroides LMG11483	fig|6666666.726905.peg.42	45241	45615	375	+	Positive transcriptional regulator, MutR family
Leuconostoc pseudomesenteroides LMG11483	fig|6666666.726905.peg.43	45740	45612	129	-	Mobile element protein

## Sheet: L_pseudomesenteroides_TR070
Genome	ID	Start	Stop	Size (nt)	Strand	Function
Leuconostoc pseudomesenteroides TR070	fig|6666666.726869.rna.46	54	130	77	+	tRNA-Ile-GAT
Leuconostoc pseudomesenteroides TR070	fig|6666666.726869.peg.1345	520	1725	1206	+	Uncharacterized MFS-type transporter
Leuconostoc pseudomesenteroides TR070	fig|6666666.726869.peg.1346	2544	1768	777	-	Hypothetical NagD-like phosphatase
Leuconostoc pseudomesenteroides TR070	fig|6666666.726869.peg.1347	2815	3204	390	+	hypothetical protein
Leuconostoc pseudomesenteroides TR070	fig|6666666.726869.peg.1348	3204	3995	792	+	hypothetical protein
Leuconostoc pseudomesenteroides TR070	fig|6666666.726869.peg.1349	4453	4010	444	-	GNAT family acetyltransferase YjcF
Leuconostoc pseudomesenteroides TR070	fig|6666666.726869.peg.1350	4512	6698	2187	+	Lipoteichoic acid synthase LtaS Type IIb
Leuconostoc pseudomesenteroides TR070	fig|6666666.726869.peg.1351	6718	7779	1062	+	Glycosyltransferase
Leuconostoc pseudomesenteroides TR070	fig|6666666.726869.peg.1352	7864	8334	471	+	Transcriptional regulator, MerR family
Leuconostoc pseudomesenteroides TR070	fig|6666666.726869.peg.1353	8925	8371	555	-	Substrate-specific component ThiT of thiamin ECF transporter
Leuconostoc pseudomesenteroides TR070	fig|6666666.726869.peg.1354	9150	10046	897	+	Similar to ribosomal large subunit pseudouridine synthase D, Bacillus subtilis YhcT type
Leuconostoc pseudomesenteroides TR070	fig|6666666.726869.peg.1355	10804	10085	720	-	Aquaporin Z
Leuconostoc pseudomesenteroides TR070	fig|6666666.726869.peg.1356	11635	10907	729	-	Aquaporin Z
Leuconostoc pseudomesenteroides TR070	fig|6666666.726869.peg.1357	13818	11749	2070	-	Lead, cadmium, zinc and mercury transporting ATPase (EC 3.6.3.3) (EC 3.6.3.5); Copper-translocating P-type ATPase (EC 3.6.3.4)
Leuconostoc pseudomesenteroides TR070	fig|6666666.726869.peg.1358	14242	13799	444	-	Negative transcriptional regulator-copper transport operon
Leuconostoc pseudomesenteroides TR070	fig|6666666.726869.peg.1359	14430	14795	366	+	Transcriptional regulator, GntR family
Leuconostoc pseudomesenteroides TR070	fig|6666666.726869.peg.1360	14792	15694	903	+	ABC transporter, ATP-binding protein
Leuconostoc pseudomesenteroides TR070	fig|6666666.726869.peg.1361	15694	16521	828	+	hypothetical protein
Leuconostoc pseudomesenteroides TR070	fig|6666666.726869.peg.1362	16560	17465	906	+	Efflux ABC transporter, ATP-binding protein
Leuconostoc pseudomesenteroides TR070	fig|6666666.726869.peg.1363	17469	18236	768	+	Putative membrane-spanning protein
Leuconostoc pseudomesenteroides TR070	fig|6666666.726869.peg.1364	19783	18296	1488	-	hypothetical protein
Leuconostoc pseudomesenteroides TR070	fig|6666666.726869.peg.1365	20110	20445	336	+	Transcriptional regulator, PadR family
Leuconostoc pseudomesenteroides TR070	fig|6666666.726869.peg.1366	20438	21271	834	+	hypothetical protein
Leuconostoc pseudomesenteroides TR070	fig|6666666.726869.peg.1367	22260	21397	864	-	oxidoreductase of aldo/keto reductase family, subgroup 1
Leuconostoc pseudomesenteroides TR070	fig|6666666.726869.peg.1368	22341	22934	594	+	hypothetical protein
Leuconostoc pseudomesenteroides TR070	fig|6666666.726869.peg.1369	22983	24428	1446	+	O-succinylbenzoic acid--CoA ligase (EC 6.2.1.26)
Leuconostoc pseudomesenteroides TR070	fig|6666666.726869.peg.1370	24425	25135	711	+	Demethylmenaquinone methyltransferase (EC 2.1.1.163)
Leuconostoc pseudomesenteroides TR070	fig|6666666.726869.peg.1371	25194	26366	1173	+	hypothetical protein
Leuconostoc pseudomesenteroides TR070	fig|6666666.726869.peg.1372	26773	31236	4464	+	hypothetical protein
Leuconostoc pseudomesenteroides TR070	fig|6666666.726869.peg.1373	31849	31646	204	-	hypothetical protein
Leuconostoc pseudomesenteroides TR070	fig|6666666.726869.peg.1374	32408	33148	741	+	hypothetical protein
Leuconostoc pseudomesenteroides TR070	fig|6666666.726869.peg.1375	34075	33185	891	-	Zinc ABC transporter, substrate-binding protein ZnuA
Leuconostoc pseudomesenteroides TR070	fig|6666666.726869.peg.1376	34509	34072	438	-	Transcriptional repressor AdcR for Zn(2+)-responsive expression
Leuconostoc pseudomesenteroides TR070	fig|6666666.726869.peg.1377	34647	35534	888	+	D-alanyl-D-alanine carboxypeptidase (EC 3.4.16.4)
Leuconostoc pseudomesenteroides TR070	fig|6666666.726869.peg.1378	37039	35579	1461	-	Glucose-6-phosphate 1-dehydrogenase (EC 1.1.1.49)
Leuconostoc pseudomesenteroides TR070	fig|6666666.726869.peg.1379	37226	37372	147	+	hypothetical protein
Leuconostoc pseudomesenteroides TR070	fig|6666666.726869.peg.1380	37466	38680	1215	+	Uncharacterized MFS-type transporter
Leuconostoc pseudomesenteroides TR070	fig|6666666.726869.peg.1381	38793	39899	1107	+	Cystathionine gamma-lyase (EC 4.4.1.1)
Leuconostoc pseudomesenteroides TR070	fig|6666666.726869.peg.1382	40246	41601	1356	+	Predicted tyrosine transporter, NhaC family
Leuconostoc pseudomesenteroides TR070	fig|6666666.726869.peg.1383	41636	42082	447	+	hypothetical protein
Leuconostoc pseudomesenteroides TR070	fig|6666666.726869.peg.1384	42082	43917	1836	+	ATP-dependent DNA helicase RecQ
Leuconostoc pseudomesenteroides TR070	fig|6666666.726869.peg.1385	45219	46088	870	+	hypothetical protein
Leuconostoc pseudomesenteroides TR070	fig|6666666.726869.peg.1386	46328	46723	396	+	hypothetical protein
Leuconostoc pseudomesenteroides TR070	fig|6666666.726869.peg.1387	46720	47808	1089	+	hypothetical protein
Leuconostoc pseudomesenteroides TR070	fig|6666666.726869.peg.1388	47805	48608	804	+	hypothetical protein
Leuconostoc pseudomesenteroides TR070	fig|6666666.726869.peg.1389	48899	49087	189	+	Mobile element protein

## Sheet: L_pseudomesenteroides_CBA3630
Genome	ID	Start	Stop	Size (nt)	Strand	Function
Leuconostoc pseudomesenteroides CBA3630	fig|6666666.726868.peg.465	448548	450068	1521	+	Accessory secretory protein Asp2
Leuconostoc pseudomesenteroides CBA3630	fig|6666666.726868.peg.466	450068	451090	1023	+	hypothetical protein
Leuconostoc pseudomesenteroides CBA3630	fig|6666666.726868.peg.467	451528	451154	375	-	Aromatic compounds catabolism protein
Leuconostoc pseudomesenteroides CBA3630	fig|6666666.726868.peg.468	451563	452396	834	+	Naphthoate synthase (EC 4.1.3.36)
Leuconostoc pseudomesenteroides CBA3630	fig|6666666.726868.peg.469	452425	453216	792	+	Aliphatic amidase AmiE (EC 3.5.1.4)
Leuconostoc pseudomesenteroides CBA3630	fig|6666666.726868.peg.470	453231	454415	1185	+	Glutamine-dependent 2-keto-4-methylthiobutyrate transaminase
Leuconostoc pseudomesenteroides CBA3630	fig|6666666.726868.repeat.10	454442	461280	6839	+	repeat region
Leuconostoc pseudomesenteroides CBA3630	fig|6666666.726868.rna.29	454763	456323	1561	+	SSU rRNA ## 16S rRNA, small subunit ribosomal RNA
Leuconostoc pseudomesenteroides CBA3630	fig|6666666.726868.rna.30	456434	456506	73	+	tRNA-Ala-TGC
Leuconostoc pseudomesenteroides CBA3630	fig|6666666.726868.rna.31	456693	459608	2916	+	LSU rRNA ## 23S rRNA, large subunit ribosomal RNA
Leuconostoc pseudomesenteroides CBA3630	fig|6666666.726868.rna.32	459680	459798	119	+	5S rRNA ## 5S ribosomal RNA
Leuconostoc pseudomesenteroides CBA3630	fig|6666666.726868.rna.33	459834	459927	94	+	tRNA-Ser-GGA
Leuconostoc pseudomesenteroides CBA3630	fig|6666666.726868.rna.34	459929	460001	73	+	tRNA-Val-TAC
Leuconostoc pseudomesenteroides CBA3630	fig|6666666.726868.rna.35	460048	460120	73	+	tRNA-Thr-TGT
Leuconostoc pseudomesenteroides CBA3630	fig|6666666.726868.rna.36	460129	460200	72	+	tRNA-Gly-GCC
Leuconostoc pseudomesenteroides CBA3630	fig|6666666.726868.rna.37	460206	460289	84	+	tRNA-Leu-TAA
Leuconostoc pseudomesenteroides CBA3630	fig|6666666.726868.rna.38	460295	460368	74	+	tRNA-Arg-ACG
Leuconostoc pseudomesenteroides CBA3630	fig|6666666.726868.rna.39	460436	460509	74	+	tRNA-Pro-TGG
Leuconostoc pseudomesenteroides CBA3630	fig|6666666.726868.rna.40	460539	460612	74	+	tRNA-Met-CAT
Leuconostoc pseudomesenteroides CBA3630	fig|6666666.726868.rna.41	460626	460699	74	+	tRNA-Met-CAT
Leuconostoc pseudomesenteroides CBA3630	fig|6666666.726868.rna.42	460722	460811	90	+	tRNA-Ser-TGA
Leuconostoc pseudomesenteroides CBA3630	fig|6666666.726868.rna.43	460841	460914	74	+	tRNA-Met-CAT
Leuconostoc pseudomesenteroides CBA3630	fig|6666666.726868.rna.44	460917	460990	74	+	tRNA-Asp-GTC
Leuconostoc pseudomesenteroides CBA3630	fig|6666666.726868.rna.45	461011	461083	73	+	tRNA-Phe-GAA
Leuconostoc pseudomesenteroides CBA3630	fig|6666666.726868.rna.46	461114	461184	71	+	tRNA-Gly-TCC
Leuconostoc pseudomesenteroides CBA3630	fig|6666666.726868.rna.47	461207	461283	77	+	tRNA-Ile-GAT
Leuconostoc pseudomesenteroides CBA3630	fig|6666666.726868.peg.471	461673	462878	1206	+	Uncharacterized MFS-type transporter
Leuconostoc pseudomesenteroides CBA3630	fig|6666666.726868.peg.472	463697	462921	777	-	Hypothetical NagD-like phosphatase
Leuconostoc pseudomesenteroides CBA3630	fig|6666666.726868.peg.473	463968	464357	390	+	hypothetical protein
Leuconostoc pseudomesenteroides CBA3630	fig|6666666.726868.peg.474	464357	465148	792	+	hypothetical protein
Leuconostoc pseudomesenteroides CBA3630	fig|6666666.726868.peg.475	465607	465164	444	-	GNAT family acetyltransferase YjcF
Leuconostoc pseudomesenteroides CBA3630	fig|6666666.726868.peg.476	465666	467852	2187	+	Lipoteichoic acid synthase LtaS Type IIb
Leuconostoc pseudomesenteroides CBA3630	fig|6666666.726868.peg.477	467872	468933	1062	+	Glycosyltransferase
Leuconostoc pseudomesenteroides CBA3630	fig|6666666.726868.peg.478	469018	469488	471	+	Transcriptional regulator, MerR family
Leuconostoc pseudomesenteroides CBA3630	fig|6666666.726868.peg.479	470079	469525	555	-	Substrate-specific component ThiT of thiamin ECF transporter
Leuconostoc pseudomesenteroides CBA3630	fig|6666666.726868.peg.480	470303	471199	897	+	Similar to ribosomal large subunit pseudouridine synthase D, Bacillus subtilis YhcT type
Leuconostoc pseudomesenteroides CBA3630	fig|6666666.726868.peg.481	471957	471238	720	-	Aquaporin Z
Leuconostoc pseudomesenteroides CBA3630	fig|6666666.726868.peg.482	472788	472060	729	-	Aquaporin Z
Leuconostoc pseudomesenteroides CBA3630	fig|6666666.726868.peg.483	474971	472902	2070	-	Lead, cadmium, zinc and mercury transporting ATPase (EC 3.6.3.3) (EC 3.6.3.5); Copper-translocating P-type ATPase (EC 3.6.3.4)
Leuconostoc pseudomesenteroides CBA3630	fig|6666666.726868.peg.484	475395	474952	444	-	Negative transcriptional regulator-copper transport operon
Leuconostoc pseudomesenteroides CBA3630	fig|6666666.726868.peg.485	475583	475948	366	+	Transcriptional regulator, GntR family
Leuconostoc pseudomesenteroides CBA3630	fig|6666666.726868.peg.486	475945	476847	903	+	ABC transporter, ATP-binding protein
Leuconostoc pseudomesenteroides CBA3630	fig|6666666.726868.peg.487	476847	477674	828	+	hypothetical protein
Leuconostoc pseudomesenteroides CBA3630	fig|6666666.726868.peg.488	477713	478618	906	+	Efflux ABC transporter, ATP-binding protein
Leuconostoc pseudomesenteroides CBA3630	fig|6666666.726868.peg.489	478622	479389	768	+	Putative membrane-spanning protein
Leuconostoc pseudomesenteroides CBA3630	fig|6666666.726868.peg.490	480936	479449	1488	-	hypothetical protein
Leuconostoc pseudomesenteroides CBA3630	fig|6666666.726868.peg.491	481263	481598	336	+	Transcriptional regulator, PadR family
Leuconostoc pseudomesenteroides CBA3630	fig|6666666.726868.peg.492	481591	482427	837	+	hypothetical protein
Leuconostoc pseudomesenteroides CBA3630	fig|6666666.726868.peg.493	483412	482549	864	-	oxidoreductase of aldo/keto reductase family, subgroup 1
Leuconostoc pseudomesenteroides CBA3630	fig|6666666.726868.peg.494	483493	484086	594	+	hypothetical protein
Leuconostoc pseudomesenteroides CBA3630	fig|6666666.726868.peg.495	484135	485580	1446	+	O-succinylbenzoic acid--CoA ligase (EC 6.2.1.26)
Leuconostoc pseudomesenteroides CBA3630	fig|6666666.726868.peg.496	485577	486287	711	+	Demethylmenaquinone methyltransferase (EC 2.1.1.163)
Leuconostoc pseudomesenteroides CBA3630	fig|6666666.726868.peg.497	486346	487518	1173	+	hypothetical protein
Leuconostoc pseudomesenteroides CBA3630	fig|6666666.726868.peg.498	487518	487661	144	+	hypothetical protein
Leuconostoc pseudomesenteroides CBA3630	fig|6666666.726868.peg.499	487925	492379	4455	+	hypothetical protein
Leuconostoc pseudomesenteroides CBA3630	fig|6666666.726868.peg.500	492963	492760	204	-	hypothetical protein
Leuconostoc pseudomesenteroides CBA3630	fig|6666666.726868.peg.501	493522	494262	741	+	hypothetical protein
Leuconostoc pseudomesenteroides CBA3630	fig|6666666.726868.peg.502	495189	494299	891	-	Zinc ABC transporter, substrate-binding protein ZnuA
Leuconostoc pseudomesenteroides CBA3630	fig|6666666.726868.peg.503	495623	495186	438	-	Transcriptional repressor AdcR for Zn(2+)-responsive expression
Leuconostoc pseudomesenteroides CBA3630	fig|6666666.726868.peg.504	495743	496648	906	+	D-alanyl-D-alanine carboxypeptidase (EC 3.4.16.4)
Leuconostoc pseudomesenteroides CBA3630	fig|6666666.726868.peg.505	498159	496699	1461	-	Glucose-6-phosphate 1-dehydrogenase (EC 1.1.1.49)
Leuconostoc pseudomesenteroides CBA3630	fig|6666666.726868.peg.506	498346	498492	147	+	hypothetical protein
Leuconostoc pseudomesenteroides CBA3630	fig|6666666.726868.peg.507	498586	499800	1215	+	Uncharacterized MFS-type transporter
Leuconostoc pseudomesenteroides CBA3630	fig|6666666.726868.peg.508	499914	501056	1143	+	Cystathionine gamma-lyase (EC 4.4.1.1)
Leuconostoc pseudomesenteroides CBA3630	fig|6666666.726868.peg.509	501368	502723	1356	+	Predicted tyrosine transporter, NhaC family
Leuconostoc pseudomesenteroides CBA3630	fig|6666666.726868.peg.510	502758	503204	447	+	hypothetical protein
Leuconostoc pseudomesenteroides CBA3630	fig|6666666.726868.peg.511	503204	505039	1836	+	ATP-dependent DNA helicase RecQ
Leuconostoc pseudomesenteroides CBA3630	fig|6666666.726868.peg.512	505209	505036	174	-	hypothetical protein
Leuconostoc pseudomesenteroides CBA3630	fig|6666666.726868.peg.513	506341	507210	870	+	hypothetical protein
Leuconostoc pseudomesenteroides CBA3630	fig|6666666.726868.peg.514	507450	507845	396	+	hypothetical protein
Leuconostoc pseudomesenteroides CBA3630	fig|6666666.726868.peg.515	507842	508930	1089	+	hypothetical protein
Leuconostoc pseudomesenteroides CBA3630	fig|6666666.726868.peg.516	508927	509082	156	+	hypothetical protein
Leuconostoc pseudomesenteroides CBA3630	fig|6666666.726868.peg.517	509320	509601	282	+	Mobile element protein
Leuconostoc pseudomesenteroides CBA3630	fig|6666666.726868.peg.518	509602	509793	192	+	Mobile element protein
Leuconostoc pseudomesenteroides CBA3630	fig|6666666.726868.peg.519	511998	509875	2124	-	hypothetical protein
Leuconostoc pseudomesenteroides CBA3630	fig|6666666.726868.repeat.11	509877	510321	445	+	repeat region

## Sheet: L_pseudomesenteroides_NCDO_768T
Genome	ID	Start	Stop	Size (nt)	Strand	Function
Leuconostoc pseudomesenteroides NCDO 768	fig|6666666.726390.rna.1	1	104	104	+	5S rRNA # 5S ribosomal RNA - 5 prime truncation
Leuconostoc pseudomesenteroides NCDO 768	fig|6666666.726390.rna.2	140	233	94	+	tRNA-Ser-GGA
Leuconostoc pseudomesenteroides NCDO 768	fig|6666666.726390.rna.3	235	307	73	+	tRNA-Val-TAC
Leuconostoc pseudomesenteroides NCDO 768	fig|6666666.726390.rna.4	354	426	73	+	tRNA-Thr-TGT
Leuconostoc pseudomesenteroides NCDO 768	fig|6666666.726390.rna.5	435	506	72	+	tRNA-Gly-GCC
Leuconostoc pseudomesenteroides NCDO 768	fig|6666666.726390.rna.6	512	595	84	+	tRNA-Leu-TAA
Leuconostoc pseudomesenteroides NCDO 768	fig|6666666.726390.rna.7	601	674	74	+	tRNA-Arg-ACG
Leuconostoc pseudomesenteroides NCDO 768	fig|6666666.726390.rna.8	742	815	74	+	tRNA-Pro-TGG
Leuconostoc pseudomesenteroides NCDO 768	fig|6666666.726390.rna.9	845	918	74	+	tRNA-Met-CAT
Leuconostoc pseudomesenteroides NCDO 768	fig|6666666.726390.rna.10	932	1005	74	+	tRNA-Met-CAT
Leuconostoc pseudomesenteroides NCDO 768	fig|6666666.726390.rna.11	1028	1117	90	+	tRNA-Ser-TGA
Leuconostoc pseudomesenteroides NCDO 768	fig|6666666.726390.rna.12	1147	1220	74	+	tRNA-Met-CAT
Leuconostoc pseudomesenteroides NCDO 768	fig|6666666.726390.rna.13	1223	1296	74	+	tRNA-Asp-GTC
Leuconostoc pseudomesenteroides NCDO 768	fig|6666666.726390.rna.14	1317	1389	73	+	tRNA-Phe-GAA
Leuconostoc pseudomesenteroides NCDO 768	fig|6666666.726390.rna.15	1420	1490	71	+	tRNA-Gly-TCC
Leuconostoc pseudomesenteroides NCDO 768	fig|6666666.726390.rna.16	1513	1589	77	+	tRNA-Ile-GAT
Leuconostoc pseudomesenteroides NCDO 768	fig|6666666.726390.peg.1	1979	3184	1206	+	Uncharacterized MFS-type transporter
Leuconostoc pseudomesenteroides NCDO 768	fig|6666666.726390.peg.2	4003	3227	777	-	Hypothetical NagD-like phosphatase
Leuconostoc pseudomesenteroides NCDO 768	fig|6666666.726390.peg.3	4274	4663	390	+	extracellular protein
Leuconostoc pseudomesenteroides NCDO 768	fig|6666666.726390.peg.4	4663	5454	792	+	FIG00773253: hypothetical protein
Leuconostoc pseudomesenteroides NCDO 768	fig|6666666.726390.peg.5	5913	5470	444	-	GNAT family acetyltransferase YjcF
Leuconostoc pseudomesenteroides NCDO 768	fig|6666666.726390.peg.6	5972	8158	2187	+	Lipoteichoic acid synthase LtaS Type IIb
Leuconostoc pseudomesenteroides NCDO 768	fig|6666666.726390.peg.7	8178	9239	1062	+	Glycosyltransferase
Leuconostoc pseudomesenteroides NCDO 768	fig|6666666.726390.peg.8	9324	9794	471	+	Transcriptional regulator, MerR family
Leuconostoc pseudomesenteroides NCDO 768	fig|6666666.726390.peg.9	10385	9831	555	-	Substrate-specific component ThiT of thiamin ECF transporter
Leuconostoc pseudomesenteroides NCDO 768	fig|6666666.726390.peg.10	10609	11505	897	+	Similar to ribosomal large subunit pseudouridine synthase D, Bacillus subtilis YhcT type
Leuconostoc pseudomesenteroides NCDO 768	fig|6666666.726390.peg.11	12263	11544	720	-	Aquaporin Z
Leuconostoc pseudomesenteroides NCDO 768	fig|6666666.726390.peg.12	13094	12366	729	-	Aquaporin Z
Leuconostoc pseudomesenteroides NCDO 768	fig|6666666.726390.peg.13	15277	13208	2070	-	Lead, cadmium, zinc and mercury transporting ATPase (EC 3.6.3.3) (EC 3.6.3.5); Copper-translocating P-type ATPase (EC 3.6.3.4)
Leuconostoc pseudomesenteroides NCDO 768	fig|6666666.726390.peg.14	15701	15258	444	-	Negative transcriptional regulator-copper transport operon
Leuconostoc pseudomesenteroides NCDO 768	fig|6666666.726390.peg.15	15889	16254	366	+	Transcriptional regulator, GntR family
Leuconostoc pseudomesenteroides NCDO 768	fig|6666666.726390.peg.16	16251	17153	903	+	ABC transporter, ATP-binding protein
Leuconostoc pseudomesenteroides NCDO 768	fig|6666666.726390.peg.17	17153	17980	828	+	FIG00773299: hypothetical protein
Leuconostoc pseudomesenteroides NCDO 768	fig|6666666.726390.peg.18	18019	18924	906	+	Efflux ABC transporter, ATP-binding protein
Leuconostoc pseudomesenteroides NCDO 768	fig|6666666.726390.peg.19	18928	19695	768	+	Putative membrane-spanning protein
Leuconostoc pseudomesenteroides NCDO 768	fig|6666666.726390.peg.20	21242	19755	1488	-	COG0488: ATPase components of ABC transporters with duplicated ATPase domains
Leuconostoc pseudomesenteroides NCDO 768	fig|6666666.726390.peg.21	21569	21904	336	+	Transcriptional regulator, PadR family
Leuconostoc pseudomesenteroides NCDO 768	fig|6666666.726390.peg.22	21897	22733	837	+	hypothetical protein
Leuconostoc pseudomesenteroides NCDO 768	fig|6666666.726390.peg.23	23718	22855	864	-	oxidoreductase of aldo/keto reductase family, subgroup 1
Leuconostoc pseudomesenteroides NCDO 768	fig|6666666.726390.peg.24	23748	24392	645	+	hypothetical protein
Leuconostoc pseudomesenteroides NCDO 768	fig|6666666.726390.peg.25	24441	25886	1446	+	O-succinylbenzoic acid--CoA ligase (EC 6.2.1.26)
Leuconostoc pseudomesenteroides NCDO 768	fig|6666666.726390.peg.26	25883	26593	711	+	Demethylmenaquinone methyltransferase (EC 2.1.1.163)
Leuconostoc pseudomesenteroides NCDO 768	fig|6666666.726390.peg.27	26652	27824	1173	+	Uncharacterized conserved protein
Leuconostoc pseudomesenteroides NCDO 768	fig|6666666.726390.peg.28	27824	27967	144	+	hypothetical protein
Leuconostoc pseudomesenteroides NCDO 768	fig|6666666.726390.peg.29	28231	32685	4455	+	Glucosyltransferase GtfG
Leuconostoc pseudomesenteroides NCDO 768	fig|6666666.726390.peg.30	33269	33066	204	-	hypothetical protein
Leuconostoc pseudomesenteroides NCDO 768	fig|6666666.726390.peg.31	33828	34568	741	+	hypothetical protein
Leuconostoc pseudomesenteroides NCDO 768	fig|6666666.726390.peg.32	35495	34605	891	-	Zinc ABC transporter, substrate-binding protein ZnuA
Leuconostoc pseudomesenteroides NCDO 768	fig|6666666.726390.peg.33	35929	35492	438	-	Transcriptional repressor AdcR for Zn(2+)-responsive expression
Leuconostoc pseudomesenteroides NCDO 768	fig|6666666.726390.peg.34	36049	36954	906	+	D-alanyl-D-alanine carboxypeptidase (EC 3.4.16.4)
Leuconostoc pseudomesenteroides NCDO 768	fig|6666666.726390.peg.35	38465	37005	1461	-	Glucose-6-phosphate 1-dehydrogenase (EC 1.1.1.49)
Leuconostoc pseudomesenteroides NCDO 768	fig|6666666.726390.peg.36	38652	38798	147	+	hypothetical protein
Leuconostoc pseudomesenteroides NCDO 768	fig|6666666.726390.peg.37	38892	40106	1215	+	Uncharacterized MFS-type transporter
Leuconostoc pseudomesenteroides NCDO 768	fig|6666666.726390.peg.38	40220	41362	1143	+	Cystathionine gamma-lyase (EC 4.4.1.1)
Leuconostoc pseudomesenteroides NCDO 768	fig|6666666.726390.peg.39	41674	43029	1356	+	Predicted tyrosine transporter, NhaC family
Leuconostoc pseudomesenteroides NCDO 768	fig|6666666.726390.peg.40	43064	43510	447	+	FIG00773447: hypothetical protein
Leuconostoc pseudomesenteroides NCDO 768	fig|6666666.726390.peg.41	43510	45345	1836	+	ATP-dependent DNA helicase RecQ
Leuconostoc pseudomesenteroides NCDO 768	fig|6666666.726390.peg.42	45515	45342	174	-	hypothetical protein
Leuconostoc pseudomesenteroides NCDO 768	fig|6666666.726390.peg.43	46647	47516	870	+	Positive transcriptional regulator, MutR family
Leuconostoc pseudomesenteroides NCDO 768	fig|6666666.726390.peg.44	47756	48151	396	+	hypothetical protein
Leuconostoc pseudomesenteroides NCDO 768	fig|6666666.726390.peg.45	48148	49236	1089	+	hypothetical protein
Leuconostoc pseudomesenteroides NCDO 768	fig|6666666.726390.peg.46	49233	49388	156	+	hypothetical protein
Leuconostoc pseudomesenteroides NCDO 768	fig|6666666.726390.peg.47	49626	49907	282	+	Mobile element protein
Leuconostoc pseudomesenteroides NCDO 768	fig|6666666.726390.peg.48	53783	50181	3603	-	Chitinase (EC 3.2.1.14)

## Sheet: L_fallax_ATCC_700006T
Genome	ID	Start	Stop	Size (nt)	Strand	Function
Leuconostoc fallax 70006 187	fig|6666666.726892.peg.118	107890	108546	657	+	putative membrane-associated phospholipid phosphatase, PAP2 superfamily
Leuconostoc fallax 70006 187	fig|6666666.726892.peg.119	108533	109054	522	+	Biotin synthesis protein BioC
Leuconostoc fallax 70006 187	fig|6666666.726892.peg.120	109058	109825	768	+	Peptidyl-prolyl cis-trans isomerase (EC 5.2.1.8)
Leuconostoc fallax 70006 187	fig|6666666.726892.peg.121	110303	109857	447	-	Universal stress protein family
Leuconostoc fallax 70006 187	fig|6666666.726892.peg.122	110402	111181	780	+	probable enzyme with TIM-barrel fold
Leuconostoc fallax 70006 187	fig|6666666.726892.peg.123	112046	111210	837	-	FIG028593: membrane protein
Leuconostoc fallax 70006 187	fig|6666666.726892.peg.124	113508	112102	1407	-	tRNA/rRNA cytosine-C5-methyltransferase
Leuconostoc fallax 70006 187	fig|6666666.726892.peg.125	114424	113486	939	-	Ribokinase (EC 2.7.1.15)
Leuconostoc fallax 70006 187	fig|6666666.726892.peg.126	115354	114530	825	-	Hydrolase, HAD superfamily
Leuconostoc fallax 70006 187	fig|6666666.726892.peg.127	116212	115370	843	-	FIG00773115: hypothetical protein
Leuconostoc fallax 70006 187	fig|6666666.726892.peg.128	117687	116221	1467	-	hypothetical protein
Leuconostoc fallax 70006 187	fig|6666666.726892.repeat.1	117740	117896	157	+	repeat region
Leuconostoc fallax 70006 187	fig|6666666.726892.rna.2	117850	117776	75	-	tRNA-Glu-TTC
Leuconostoc fallax 70006 187	fig|6666666.726892.peg.129	119328	117931	1398	-	23S rRNA (uracil(1939)-C(5))-methyltransferase (EC 2.1.1.190)
Leuconostoc fallax 70006 187	fig|6666666.726892.peg.130	120401	119406	996	-	Transcription regulator [contains diacylglycerol kinase catalytic domain]
Leuconostoc fallax 70006 187	fig|6666666.726892.peg.131	121904	120471	1434	-	Aspartyl-tRNA(Asn) amidotransferase subunit B (EC 6.3.5.6) @ Glutamyl-tRNA(Gln) amidotransferase subunit B (EC 6.3.5.7)
Leuconostoc fallax 70006 187	fig|6666666.726892.peg.132	123388	121922	1467	-	Aspartyl-tRNA(Asn) amidotransferase subunit A (EC 6.3.5.6) @ Glutamyl-tRNA(Gln) amidotransferase subunit A (EC 6.3.5.7)
Leuconostoc fallax 70006 187	fig|6666666.726892.peg.133	123693	123388	306	-	Aspartyl-tRNA(Asn) amidotransferase subunit C (EC 6.3.5.6) @ Glutamyl-tRNA(Gln) amidotransferase subunit C (EC 6.3.5.7)
Leuconostoc fallax 70006 187	fig|6666666.726892.peg.134	125072	123903	1170	-	S-adenosylmethionine synthetase (EC 2.5.1.6)
Leuconostoc fallax 70006 187	fig|6666666.726892.peg.135	125366	126205	840	+	FIG00773474: hypothetical protein
Leuconostoc fallax 70006 187	fig|6666666.726892.peg.136	127109	126213	897	-	tRNA dimethylallyltransferase (EC 2.5.1.75)
Leuconostoc fallax 70006 187	fig|6666666.726892.peg.137	127331	127540	210	+	FIG00859406: hypothetical protein
Leuconostoc fallax 70006 187	fig|6666666.726892.peg.138	127971	127576	396	-	Rhodanese-like domain protein
Leuconostoc fallax 70006 187	fig|6666666.726892.peg.139	128678	128070	609	-	D-alanyl-D-alanine carboxypeptidase (EC 3.4.16.4)
Leuconostoc fallax 70006 187	fig|6666666.726892.peg.140	129112	128798	315	-	LSU ribosomal protein L27p
Leuconostoc fallax 70006 187	fig|6666666.726892.peg.141	129437	129138	300	-	LSU ribosomal protein L21p
Leuconostoc fallax 70006 187	fig|6666666.726892.peg.142	130136	129558	579	-	Transcriptional regulator
Leuconostoc fallax 70006 187	fig|6666666.726892.peg.143	130468	130169	300	-	FIG01226054: hypothetical protein
Leuconostoc fallax 70006 187	fig|6666666.726892.peg.144	130749	132086	1338	+	similar to glutathione reductase
Leuconostoc fallax 70006 187	fig|6666666.726892.peg.145	135883	132149	3735	-	hypothetical protein
Leuconostoc fallax 70006 187	fig|6666666.726892.peg.146	136031	136813	783	+	hypothetical protein
Leuconostoc fallax 70006 187	fig|6666666.726892.peg.147	137453	138313	861	+	Transcriptional regulator, Xre family
Leuconostoc fallax 70006 187	fig|6666666.726892.peg.148	139848	138340	1509	-	Bis-ABC ATPase CAC0528
Leuconostoc fallax 70006 187	fig|6666666.726892.peg.149	140959	140120	840	-	2,5-didehydrogluconate reductase (2-dehydro-D-gluconate-forming) (EC 1.1.1.274)
Leuconostoc fallax 70006 187	fig|6666666.726892.peg.150	141147	142358	1212	+	Multidrug-efflux transporter, major facilitator superfamily (MFS)
Leuconostoc fallax 70006 187	fig|6666666.726892.peg.151	142982	142464	519	-	General stress protein, Gls24 family
Leuconostoc fallax 70006 187	fig|6666666.726892.peg.152	143213	142998	216	-	hypothetical protein
Leuconostoc fallax 70006 187	fig|6666666.726892.peg.153	143783	143223	561	-	hypothetical protein
Leuconostoc fallax 70006 187	fig|6666666.726892.peg.154	144061	143816	246	-	hypothetical protein
Leuconostoc fallax 70006 187	fig|6666666.726892.peg.155	145909	144233	1677	-	Oligo-1,6-glucosidase (EC 3.2.1.10)
Leuconostoc fallax 70006 187	fig|6666666.726892.peg.156	147083	145917	1167	-	hypothetical protein
Leuconostoc fallax 70006 187	fig|6666666.726892.peg.157	147329	148327	999	+	Catabolite control protein A
Leuconostoc fallax 70006 187	fig|6666666.726892.peg.158	148463	148930	468	+	hypothetical protein
Leuconostoc fallax 70006 187	fig|6666666.726892.peg.159	149062	150138	1077	+	Guanine/hypoxanthine permease
Leuconostoc fallax 70006 187	fig|6666666.726892.peg.160	150142	150696	555	+	Adenine phosphoribosyltransferase (EC 2.4.2.7)
Leuconostoc fallax 70006 187	fig|6666666.726892.peg.161	151294	150746	549	-	Transcriptional regulator
Leuconostoc fallax 70006 187	fig|6666666.726892.peg.162	151446	153185	1740	+	hypothetical protein
Leuconostoc fallax 70006 187	fig|6666666.726892.peg.163	154683	153226	1458	-	6-phospho-beta-glucosidase (EC 3.2.1.86)
Leuconostoc fallax 70006 187	fig|6666666.726892.peg.164	156565	154676	1890	-	PTS system, beta-glucoside-specific IIB component / PTS system, beta-glucoside-specific IIC component / PTS system, beta-glucoside-specific IIA component
Leuconostoc fallax 70006 187	fig|6666666.726892.peg.165	157530	156673	858	-	Beta-glucoside bgl operon antiterminator, BglG family
Leuconostoc fallax 70006 187	fig|6666666.726892.peg.166	159062	157731	1332	-	D-serine/D-alanine/glycine transporter
Leuconostoc fallax 70006 187	fig|6666666.726892.peg.167	159181	160071	891	+	Transcriptional regulator, LysR family
Leuconostoc fallax 70006 187	fig|6666666.726892.peg.168	160935	160117	819	-	hypothetical protein
Leuconostoc fallax 70006 187	fig|6666666.726892.peg.169	162193	161015	1179	-	Niacin transporter NiaP
Leuconostoc fallax 70006 187	fig|6666666.726892.peg.170	162933	162352	582	-	Hypothetical protein VC0266 (sugar utilization related?)
Leuconostoc fallax 70006 187	fig|6666666.726892.peg.171	163541	163056	486	-	putative arylalkylamine n-acetyltransferase
Leuconostoc fallax 70006 187	fig|6666666.726892.peg.172	164613	163657	957	-	Predicted dye-decolorizing peroxidase (DyP), encapsulated subgroup
Leuconostoc fallax 70006 187	fig|6666666.726892.peg.173	165109	164726	384	-	FIG00774639: hypothetical protein
Leuconostoc fallax 70006 187	fig|6666666.726892.peg.174	165331	167391	2061	+	Kup system potassium uptake protein
Leuconostoc fallax 70006 187	fig|6666666.726892.peg.175	167479	167649	171	+	hypothetical protein
Leuconostoc fallax 70006 187	fig|6666666.726892.peg.176	168789	167791	999	-	Sorbitol dehydrogenase (EC 1.1.1.14)
Leuconostoc fallax 70006 187	fig|6666666.726892.peg.177	168996	169286	291	+	hypothetical protein
Leuconostoc fallax 70006 187	fig|6666666.726892.peg.178	170672	169452	1221	-	Serine--pyruvate aminotransferase (EC 2.6.1.51) / L-alanine:glyoxylate aminotransferase (EC 2.6.1.44)

## Sheet: E_faecalis_V583
Genome	ID	Start	Stop	Size (nt)	Strand	Function
Enterococcus faecalis V583	fig|6666666.726896.peg.2589	2603746	2600549	3198	-	Snf2 family protein
Enterococcus faecalis V583	fig|6666666.726896.peg.2590	2606903	2603766	3138	-	Exonuclease SbcC
Enterococcus faecalis V583	fig|6666666.726896.peg.2591	2608044	2606908	1137	-	Exonuclease SbcD
Enterococcus faecalis V583	fig|6666666.726896.peg.2592	2608854	2608228	627	-	Acyl-ACP:1-acyl-sn-glycerol-3-phosphate acyltransferase (EC 2.3.1.n4)
Enterococcus faecalis V583	fig|6666666.726896.peg.2593	2609043	2609777	735	+	tRNA(1)(Val) (adenine(37)-N(6))-methyltransferase (EC 2.1.1.223)
Enterococcus faecalis V583	fig|6666666.726896.peg.2594	2609767	2610033	267	+	UPF0213 protein YazA
Enterococcus faecalis V583	fig|6666666.726896.peg.2595	2610795	2610100	696	-	5'-methylthioadenosine nucleosidase (EC 3.2.2.16) @ S-adenosylhomocysteine nucleosidase (EC 3.2.2.9)
Enterococcus faecalis V583	fig|6666666.726896.peg.2596	2611107	2610811	297	-	hypothetical protein
Enterococcus faecalis V583	fig|6666666.726896.peg.2597	2611688	2611104	585	-	ADP-ribose pyrophosphatase (EC 3.6.1.13)
Enterococcus faecalis V583	fig|6666666.726896.peg.2598	2612091	2612771	681	+	hypothetical protein
Enterococcus faecalis V583	fig|6666666.726896.peg.2599	2612791	2613978	1188	+	Uncharacterized protein YaaN
Enterococcus faecalis V583	fig|6666666.726896.peg.2600	2614141	2614962	822	+	Nudix-related transcriptional regulator NrtR
Enterococcus faecalis V583	fig|6666666.726896.peg.2601	2614979	2615503	525	+	Acetyltransferase, GNAT family
Enterococcus faecalis V583	fig|6666666.726896.peg.2602	2615979	2615548	432	-	hypothetical protein
Enterococcus faecalis V583	fig|6666666.726896.peg.2603	2617295	2616171	1125	-	Cell envelope-associated transcriptional attenuator LytR-CpsA-Psr, subfamily F2
Enterococcus faecalis V583	fig|6666666.726896.peg.2604	2618660	2617476	1185	-	A/G-specific adenine glycosylase (EC 3.2.2.-)
Enterococcus faecalis V583	fig|6666666.726896.peg.2605	2619450	2618650	801	-	Regulatory protein RecX
Enterococcus faecalis V583	fig|6666666.726896.peg.2606	2619582	2620952	1371	+	RNA methyltransferase, TrmA family
Enterococcus faecalis V583	fig|6666666.726896.repeat.55	2620953	2621133	181	+	repeat region
Enterococcus faecalis V583	fig|6666666.726896.peg.2607	2621407	2621159	249	-	Predicted membrane protein
Enterococcus faecalis V583	fig|6666666.726896.peg.2608	2624665	2621588	3078	-	Evolved beta-D-galactosidase, alpha subunit
Enterococcus faecalis V583	fig|6666666.726896.peg.2609	2626142	2624643	1500	-	Inner membrane permease YgjI, clustered with evolved beta-galactosidase
Enterococcus faecalis V583	fig|6666666.726896.peg.2610	2626291	2627121	831	+	Transcriptional regulator, AraC family
Enterococcus faecalis V583	fig|6666666.726896.peg.2611	2627450	2628313	864	+	Cell wall surface anchor family protein
Enterococcus faecalis V583	fig|6666666.726896.peg.2612	2628932	2628564	369	-	LSU ribosomal protein L7p/L12p (P1/P2)
Enterococcus faecalis V583	fig|6666666.726896.peg.2613	2629495	2628995	501	-	LSU ribosomal protein L10p (P0)
Enterococcus faecalis V583	fig|6666666.726896.peg.2614	2630507	2629818	690	-	LSU ribosomal protein L1p (L10Ae)
Enterococcus faecalis V583	fig|6666666.726896.peg.2615	2631041	2630619	423	-	LSU ribosomal protein L11p (L12e)
Enterococcus faecalis V583	fig|6666666.726896.peg.2616	2632660	2631164	1497	-	ABC-F type ribosomal protection protein => Lsa(A)
Enterococcus faecalis V583	fig|6666666.726896.peg.2617	2633036	2633704	669	+	L-serine dehydratase, beta subunit (EC 4.3.1.17)
Enterococcus faecalis V583	fig|6666666.726896.peg.2618	2633727	2634599	873	+	L-serine dehydratase, alpha subunit (EC 4.3.1.17)
Enterococcus faecalis V583	fig|6666666.726896.peg.2619	2635510	2634665	846	-	D-aminopeptidase dipeptide-binding protein DppA (EC 3.4.11.-)
Enterococcus faecalis V583	fig|6666666.726896.peg.2620	2636610	2635507	1104	-	peptidase, M42 family
Enterococcus faecalis V583	fig|6666666.726896.peg.2621	2638252	2636624	1629	-	ABC transporter, substrate-binding protein (cluster 5, nickel/peptides/opines)
Enterococcus faecalis V583	fig|6666666.726896.peg.2622	2638330	2639052	723	+	phosphosugar-binding transcriptional regulator, putative
Enterococcus faecalis V583	fig|6666666.726896.peg.2623	2640023	2639145	879	-	putative lipoprotein
Enterococcus faecalis V583	fig|6666666.726896.peg.2624	2640689	2640144	546	-	Transcription antitermination protein NusG
Enterococcus faecalis V583	fig|6666666.726896.peg.2625	2640984	2640814	171	-	Protein translocase subunit SecE
Enterococcus faecalis V583	fig|6666666.726896.peg.2626	2641157	2641005	153	-	LSU ribosomal protein L33p @ LSU ribosomal protein L33p, zinc-dependent
Enterococcus faecalis V583	fig|6666666.726896.peg.2627	2641443	2642081	639	+	CBS domain protein
Enterococcus faecalis V583	fig|6666666.726896.peg.2628	2643058	2642156	903	-	UDP-N-acetylenolpyruvoylglucosamine reductase (EC 1.3.1.98)
Enterococcus faecalis V583	fig|6666666.726896.peg.2629	2644044	2643130	915	-	Oxidoreductase, Gfo/Idh/MocA family
Enterococcus faecalis V583	fig|6666666.726896.peg.2630	2644251	2645006	756	+	Exodeoxyribonuclease III (EC 3.1.11.2)
Enterococcus faecalis V583	fig|6666666.726896.peg.2631	2645041	2645574	534	+	DNA polymerase III, epsilon subunit and related 3'-5' exonucleases
Enterococcus faecalis V583	fig|6666666.726896.peg.2632	2645695	2646045	351	+	FIG00629605: hypothetical protein
Enterococcus faecalis V583	fig|6666666.726896.peg.2633	2648068	2646386	1683	-	Alkyl hydroperoxide reductase protein F
Enterococcus faecalis V583	fig|6666666.726896.peg.2634	2648728	2648165	564	-	Alkyl hydroperoxide reductase protein C (EC 1.11.1.15)
Enterococcus faecalis V583	fig|6666666.726896.peg.2635	2649658	2648969	690	-	Uncharacterized SAM-dependent O-methyltransferase
Enterococcus faecalis V583	fig|6666666.726896.peg.2636	2651278	2650274	1005	-	Lipoate-protein ligase A
Enterococcus faecalis V583	fig|6666666.726896.peg.2637	2652051	2651311	741	-	Metal-dependent hydrolase
Enterococcus faecalis V583	fig|6666666.726896.peg.2638	2652988	2652197	792	-	hypothetical protein
Enterococcus faecalis V583	fig|6666666.726896.peg.2639	2654091	2653009	1083	-	Putative aminopeptidase YsdC
Enterococcus faecalis V583	fig|6666666.726896.peg.2640	2655579	2654305	1275	-	Poly(glycerophosphate chain) D-alanine transfer protein DltD
Enterococcus faecalis V583	fig|6666666.726896.peg.2641	2655815	2655579	237	-	D-alanine--poly(phosphoribitol) ligase ACP subunit (EC 6.1.1.13)
Enterococcus faecalis V583	fig|6666666.726896.peg.2642	2657053	2655848	1206	-	D-alanyl transfer protein DltB
Enterococcus faecalis V583	fig|6666666.726896.peg.2643	2658570	2657050	1521	-	D-alanine--poly(phosphoribitol) ligase subunit 1 (EC 6.1.1.13)
Enterococcus faecalis V583	fig|6666666.726896.peg.2644	2658734	2658585	150	-	Component involved in D-alanylation of teichoic acids
Enterococcus faecalis V583	fig|6666666.726896.peg.2645	2661034	2658938	2097	-	ABC transporter-like sensor and permease protein
Enterococcus faecalis V583	fig|6666666.726896.peg.2646	2661791	2661024	768	-	ABC transporter, ATP-binding protein
Enterococcus faecalis V583	fig|6666666.726896.peg.2647	2662049	2661930	120	-	FIG00629653: hypothetical protein
Enterococcus faecalis V583	fig|6666666.726896.peg.2648	2662197	2664380	2184	+	Ribonucleotide reductase of class III (anaerobic), large subunit (EC 1.17.4.2)
